# Supplementary material for: Microplastics Distribution within Western Arctic Seawater and Sea Ice
Source: Toxics. 2023 Sep 20;11(9):792. doi: 10.3390/toxics11090792 (PMC10534329; doi:10.3390/toxics11090792)
Supplement: Supplementary file 1 [file toxics-11-00792-s001.zip]

Archive with 1 entries (1 files):
- toxics-2541400-supplementary.pdf
